# Supplementary material for: Investigating potential molecular mechanisms of serum exosomal miRNAs in colorectal cancer based on bioinformatics analysis
Source: Medicine (Baltimore). 2020 Sep 11;99(37):e22199. doi: 10.1097/MD.0000000000022199 (PMC7489663; doi:10.1097/MD.0000000000022199)
Supplement: Supplemental Digital Content [file medi-99-e22199-s001.xlsx]

## Sheet: supplementary
ID	adj.P.Val	P.Value	t	logFC	miRNA_ID
9665	0.0142	0.000172	3.90613	19.1	hsa-miR-126
725	0.0241	0.000422	3.64962	9.19	hsa-miR-21
7765	0.0283	0.000558	3.56759	7.61	hsa-miR-940
10678	0.0215	0.000336	3.71564	6.99	hsa-miR-23a
5351	0.0438	0.00105	3.37817	6.87	hsa-miR-1228
5674	0.0237	0.00041	3.65804	5.61	hsa-miR-150
10162	0.0445	0.00107	3.37068	5.52	hsa-miR-26a
10265	0.0229	0.000383	3.67773	5	hsa-miR-126*
14573	0.0164	0.000217	3.84054	4.16	hsa-miR-10b
3513	0.0269	0.000506	3.59642	4.07	hsa-miR-24
4857	0.0278	0.000537	3.57932	3.86	hsa-let-7b
2480	0.0343	0.00074	3.48353	3.85	hsa-miR-1234
15133	0.0283	0.000556	3.56855	3.79	hsa-let-7c
11171	0.00742	4.48e-05	4.27151	3.64	hsa-miR-1280
11834	0.0415	0.000969	3.40173	3.62	hsa-miR-129-3p
6411	0.0386	0.000872	3.43363	3.56	hsa-miR-1238
713	0.0145	0.000176	3.89903	3.55	hsa-miR-10a
9946	0.0266	0.00049	3.60626	3.55	hsa-miR-1281
7786	0.0325	0.000692	3.50363	3.53	hsa-miR-296-5p
8239	0.0351	0.00076	3.47533	3.51	hsa-miR-1825
2450	0.00534	2.44e-05	4.43008	3.34	hsa-miR-877*
11568	0.0298	0.000599	3.54687	3.32	hsa-miR-191*
1881	0.0149	0.000184	3.88708	3.27	hsa-miR-29c
9252	0.0386	0.000879	3.43153	3.21	hsa-miR-27a
2209	0.0488	0.0012	3.33531	3.19	hsa-miR-1227
13175	0.0254	0.000454	3.62866	3.18	hsa-miR-766
1702	0.0269	0.000507	3.59603	3.12	hsa-miR-197
5155	0.0123	0.000124	3.99776	3.01	hsa-miR-1539
15484	0.0285	0.000563	3.56514	2.99	hsa-miR-129*
9783	0.0361	0.0008	3.45985	2.9	hsa-miR-365
2678	0.0271	0.000517	3.59054	2.88	hsa-miR-634
633	0.0133	0.000153	3.93894	2.85	hsa-miR-484
3399	0.0361	0.0008	3.45986	2.83	hsa-miR-1237
7531	0.0276	0.000531	3.58267	2.81	hsa-miR-425*
2351	0.0319	0.000672	3.51227	2.79	hsa-let-7f-1*
5452	0.0399	0.000917	3.41855	2.75	hsa-miR-1225-3p
9752	0.0415	0.00097	3.4013	2.75	hsa-miR-328
1472	0.0205	0.00031	3.73947	2.7	hsa-miR-1470
12637	0.0309	0.000629	3.53199	2.65	hsa-miR-18b*
2028	0.0145	0.000179	3.89476	2.63	hsa-let-7d*
14482	0.0129	0.000141	3.96233	2.62	hcmv-miR-UL148D
2377	0.00744	4.54e-05	4.26793	2.62	hsa-miR-149
4781	0.0185	0.000257	3.79249	2.57	hsa-miR-933
4584	0.0191	0.000279	3.76974	2.52	hsa-miR-1267
8916	0.0449	0.00108	3.36721	2.48	hsa-miR-1229
3488	0.0318	0.00067	3.51339	2.48	hsa-miR-23b
2203	0.0281	0.000549	3.57279	2.47	hsa-miR-454*
6518	0.0418	0.000985	3.39677	2.41	hsv1-miR-H6-3p
1697	0.0472	0.00115	3.34883	2.39	hsa-let-7b*
3933	0.0356	0.000776	3.46897	2.34	hsa-miR-30a
7334	0.0261	0.000469	3.61866	2.34	hsa-miR-664
15060	0.0181	0.000248	3.8026	2.33	hsa-miR-27b
3970	0.0164	0.000217	3.84095	2.33	hsa-miR-605
9581	0.0237	0.000409	3.65898	2.28	hsa-miR-483-3p
8558	0.0402	0.000931	3.41392	2.25	hsa-miR-221
8362	0.0343	0.000739	3.48403	2.23	hsa-miR-139-5p
4172	0.0214	0.000331	3.71993	2.22	hsa-miR-767-3p
8534	0.015	0.000188	3.8809	2.17	hsa-miR-524-3p
8623	0.0203	0.000304	3.74498	2.15	ebv-miR-BART16
2447	0.0241	0.00042	3.6511	2.15	hiv1-miR-H1
8442	0.0228	0.000374	3.6848	2.06	hsa-miR-30c-1*
4393	0.038	0.000855	3.43971	2.06	hsa-miR-342-3p
652	0.0438	0.00104	3.3787	2.04	hsa-miR-1224-3p
1161	0.0234	0.000398	3.66703	2.04	hsa-miR-193b
8802	0.0415	0.000974	3.40022	2.03	hsa-miR-92b
2029	0.0205	0.000309	3.7397	2.02	hsa-miR-129-5p
3523	0.0319	0.000676	3.5107	2.02	hsa-miR-140-3p
75	0.0245	0.000433	-3.64202	-2.13	hsa-miR-224
202	0.044	0.00106	-3.37504	-2.26	hsa-miR-10b*
8037	0.0451	0.00109	-3.36481	-2.41	hsa-miR-1179
4873	0.0386	0.000878	-3.43179	-2.42	hsa-miR-1471
12136	0.0482	0.00119	-3.33952	-2.43	hsa-miR-1300_v13.0
168	0.0361	0.000796	-3.46138	-2.57	hsa-miR-301a
10005	0.0223	0.000356	-3.69941	-2.74	hsa-miR-1297
98	0.0169	0.000225	-3.82999	-2.77	hsa-miR-194*
9841	0.0261	0.000473	-3.61626	-2.78	hsa-miR-337-5p
313	0.00882	6.67e-05	-4.16533	-2.8	hsa-miR-23a*
10364	0.0103	8.76e-05	-4.09186	-2.82	hsa-miR-422a
12137	0.0187	0.000272	-3.77704	-2.9	hsa-miR-19b-2*
14187	0.0188	0.000273	-3.77575	-2.92	hsa-let-7e
5837	0.0122	0.000119	-4.00888	-2.99	hsa-miR-1305
11480	0.0123	0.000123	-3.99992	-3.05	hsa-miR-505*
6360	0.0118	0.000113	-4.02238	-3.1	hsa-miR-144*
8939	0.0187	0.000268	-3.7813	-3.11	ebv-miR-BART8
12791	0.00861	6.4e-05	-4.17665	-3.11	hcmv-miR-UL70-5p
10333	0.00392	1.24e-05	-4.60265	-3.13	hsa-miR-586
657	0.00417	1.48e-05	-4.5582	-3.18	hsa-miR-1252
12792	0.0138	0.000163	-3.92138	-3.19	hsa-miR-219-2-3p
149	0.00206	4.19e-06	-4.87399	-3.29	hsa-miR-141
5740	0.00254	5.82e-06	-4.79292	-3.29	hsa-miR-513c
10661	0.0109	9.62e-05	-4.0665	-3.34	hsa-miR-92a-1*
15666	0.00629	3.28e-05	-4.3537	-3.6	hsa-miR-95
11808	0.0113	0.000103	-4.0478	-3.71	hsa-miR-548m
5576	0.00185	2.95e-06	-4.95945	-3.84	hsa-miR-662
15610	0.0117	0.000108	-4.03424	-4.84	hsa-miR-362-5p
15693	0.015	0.000187	-3.88295	-6.15	hsa-miR-1182
15714	0.0223	0.000357	-3.69825	-7.23	hcmv-miR-US25-2-5p
2823	6.17e-05	3.92e-08	-5.96042	-7.62	hsa-miR-575
15683	8.66e-05	7.15e-08	-5.826	-13.9	hsa-miR-1295
6133	0.00185	3.01e-06	-4.95495	-20.5	hsa-miR-144
5809	2.01e-07	2.96e-11	-7.49123	-32.3	hsa-miR-652
1353	0.0361	0.000794	-3.46224	-287	hsa-miR-451
